# Supplementary material for: Exploiting convergent phenotypes to derive a pan-cancer cisplatin response gene expression signature
Source: NPJ Precis Oncol. 2023 Apr 19;7:38. doi: 10.1038/s41698-023-00375-y (PMC10115855; doi:10.1038/s41698-023-00375-y)
Supplement: Supplementary file 3 — Supplementary File 1 [file 41698_2023_375_MOESM3_ESM.csv]

fold1	fold2	fold3	fold4	fold5
STOML2	ADAT2	ADAT2	SLFN11	SLFN11
CCNB1IP1	USP31	STOML2	CDCA7	LY6K
USP31	C15orf41	CCNB1IP1	CDC7	BSG
ADAT2	FKBP14	ITGB3BP	TFB1M	SOCS2
QSOX2	MMP10	PSAT1	ITGB3BP	CCNB1IP1
C1QBP	SERPINF1	WDR3	GLMN	CLYBL
ATP1B3	WDFY2	RIOK1	BCAS2	C9orf72
PSAT1	FASTKD1	C1QBP	STOML2	USP31
TFB1M	GSTP1	GLMN	RIOK1	HOXD10
RIOK1	ATP1B3	TFB1M	WDR3	DRAM2
C15orf41	KIAA0020	BTAF1	C1QBP	TPST2
DPH5	SLFN11	WDFY2	ADAT2	C9orf85
C9orf72	CHD1L	QSOX2	CCNB1IP1	TAF4B
SERPINF1	KRT5	SLFN11	LY6K	ME2
KRT5	FAT2	AGL	WDFY2	KRT5
PTPDC1	SOCS2	CDC7	QSOX2	C15orf41
CHD1L	TET1	ATG4C	TTF2	PSAT1
WDR3	IPO5	FSD1	CHD1L	ZNF750
KBTBD6	ZNF750	C15orf41	TAF4B	SERPINF1
WDFY2	PSAT1	ATP1B3	PPAT	LONRF1
SOCS2	PABPC4L	FKBP14	POLR3G	FAM126A
FASTKD1	NPM3	LRRC8C	DPH5	CDCA7
MMP10	MYH10	SOCS2	NOC3L	AIM2
FAT2	OXCT1	SERPINF1	IPO5	MMP10
CSTA	DZIP1	COQ3	PSAT1	ALX1
CDC7	TPST2	NPM3	AGL	TCF4
TMEM206	SALL4	BSG	C9orf85	GBP6
LRRC8C	LIN28A	ACN9	FASTKD1	TNF
FKBP14	RANGRF	LY6K	SERPINF1	RAB38
C9orf85	GLDC	CHD1L	APOC1	CCND2
SSX2IP	WNT4	ME2	SLC4A7	POU5F1
IQCB1	AMTN	MMP10	HAUS1	ACN9
ACN9	NA	CCDC28B	GSTP1	SPINK13
TPST2	NA	RANGRF	TAF5	REG1A
APOC1	NA	PCOLCE2	BSG	NA
RANGRF	NA	SALL4	ACN9	NA
DSG3	NA	BLMH	PSRC1	NA
TUBE1	NA	PSRC1	RANGRF	NA
CDCA7	NA	DZIP1	TGDS	NA
NPM3	NA	ALX1	FKBP14	NA
LONRF1	NA	C9orf85	ATP1B3	NA
CLYBL	NA	HAUS1	NPM3	NA
TP63	NA	TAF5	LRRC8C	NA
PLTP	NA	RGS16	C15orf41	NA
PTGFRN	NA	KIAA0020	CCND2	NA
ZNF750	NA	SACS	AIM2	NA
RFX5	NA	CSRP2	TPST2	NA
OXCT1	NA	SIKE1	VRK1	NA
KRT14	NA	CCND2	PNP	NA
KRT6A	NA	ARG2	SIKE1	NA
SLC27A5	NA	IQCG	ME2	NA
CCND2	NA	PDSS1	KDELC1	NA
BEGAIN	NA	FAM101B	CLYBL	NA
C1orf74	NA	CDCA7	TUBE1	NA
IQCG	NA	HOXD10	MYH10	NA
RGS16	NA	KRT5	SALL4	NA
SALL4	NA	CCDC8	ALX1	NA
ALX1	NA	BEGAIN	MMP10	NA
RASIP1	NA	NA	CHCHD10	NA
NA	NA	NA	ESD	NA
NA	NA	NA	IFI30	NA
