# Supplementary material for: Exploiting convergent phenotypes to derive a pan-cancer cisplatin response gene expression signature
Source: NPJ Precis Oncol. 2023 Apr 19;7:38. doi: 10.1038/s41698-023-00375-y (PMC10115855; doi:10.1038/s41698-023-00375-y)
Supplement: Supplementary file 4 — Supplementary File 2 [file 41698_2023_375_MOESM4_ESM.csv]

fold1	fold2	fold3	fold4	fold5
BCL2L1	BCL2L1	CUEDC1	CUEDC1	BCL2L1
RASSF7	CUEDC1	KRT8	WFS1	KRT8
TIMP2	KRT8	BCL2L1	BCL2L1	CUEDC1
PTTG1IP	PTTG1IP	TIMP2	TMEM139	ITGB5
CUEDC1	CTSA	ALDH3B1	CTSA	PLEC
CTSA	ASAP2	PTTG1IP	TCTA	ANXA9
KRT8	ST3GAL1	ANXA9	SLC40A1	BMP4
TMEM139	TMEM139	CTSA	ORMDL3	ST3GAL1
ANXA9	TIMP2	YPEL3	KRT8	PTTG1IP
PDXK	PLEKHM1	CALB2	RORA	PRR15
ALDH3B1	ANXA9	C15orf52	RHOU	GALNT10
GRAMD3	ITGA3	NEK7	CPEB4	SVIP
RALGPS2	PCDH1	SLC40A1	BMPR2	GLB1L2
MET	CALB2	TMEM106B	ANXA9	CALB2
YPEL3	SVIP	PDXK	PLEKHM1	PCDH1
TSTA3	CD151	TMEM139	DDAH2	HIST1H1C
PPDPF	ALDH3B1	TUFT1	RASSF7	WFS1
MYADM	EPS8	PLEKHM1	PLSCR4	HIST1H4H
WFS1	PLEC	PLEC	SVIP	HIST1H3H
ENC1	FER1L4	SLC2A1	PLXNA3	MSX2
PINK1	RAB11FIP1	EPS8L1	ATP9A	HIST1H2AC
ST3GAL1	GPRC5A	LMCD1	LMCD1	CAPN8
RAB17	ERBB3	RAB11FIP1	CXXC5	PHACTR3
CD151	MLPH	PLXNA3	TRPS1	WNT11
TMEM106B	MET	EPS8	EPS8L1	NDP
CPPED1	RASA1	ZHX2	CAMK2N1	ENPP5
PLXNA3	GULP1	RASSF7	ST3GAL1	WWC3
ERBB3	RASSF7	SLC30A1	ERBB3	SLITRK6
PCSK1N	CPPED1	CLIC5	SFTA2	NA
DDAH2	LIPH	INHBB	ITGB5	NA
ENPP5	MYADM	EZR	GALNT10	NA
KLK6	PADI1	FAM111A	DYNLT3	NA
ORMDL3	MSLN	WFS1	PADI1	NA
CXXC5	SLC12A7	C19orf33	GOLT1A	NA
PLEKHM1	TCN1	ERP27	FAM102A	NA
RASA1	DISP2	GPRC5A	SLC30A1	NA
GULP1	PINK1	HIST1H1C	RRAGB	NA
KLHDC7A	CRIM1	HIST1H2BD	CLIC5	NA
BMP4	TGFBR2	ABCC3	CXCR4	NA
CLDN3	SLC2A1	GALNT10	CST3	NA
ZHX2	PHACTR3	HRASLS2	CCDC85A	NA
UTRN	NA	TIAM2	PIP	NA
SFTA2	NA	SLC10A3	NA	NA
DYNLT3	NA	ST3GAL1	NA	NA
INHBB	NA	PLSCR4	NA	NA
CITED2	NA	DGAT1	NA	NA
KRT80	NA	C1orf226	NA	NA
CCDC85A	NA	ACSF2	NA	NA
PTPRR	NA	SLC44A2	NA	NA
PADI1	NA	PINK1	NA	NA
C19orf33	NA	ASAP2	NA	NA
HRCT1	NA	CAMK2N1	NA	NA
PCDH1	NA	CD55	NA	NA
SLC44A2	NA	ARRDC1	NA	NA
ARRDC1	NA	RHOU	NA	NA
LY6E	NA	HSPG2	NA	NA
PRSS23	NA	PHACTR3	NA	NA
RGS7	NA	PPL	NA	NA
NA	NA	WNT11	NA	NA
NA	NA	KIAA1522	NA	NA
NA	NA	SLC20A2	NA	NA
NA	NA	SQSTM1	NA	NA
NA	NA	CLDN3	NA	NA
NA	NA	LIPH	NA	NA
NA	NA	NAPRT1	NA	NA
NA	NA	ERBB3	NA	NA
NA	NA	MET	NA	NA
NA	NA	PLA2G16	NA	NA
NA	NA	CPPED1	NA	NA
NA	NA	TOB1	NA	NA
NA	NA	SFTA2	NA	NA
NA	NA	SLC35F3	NA	NA
NA	NA	PPP1R14D	NA	NA
