# Supplementary material for: Exploiting convergent phenotypes to derive a pan-cancer cisplatin response gene expression signature
Source: NPJ Precis Oncol. 2023 Apr 19;7:38. doi: 10.1038/s41698-023-00375-y (PMC10115855; doi:10.1038/s41698-023-00375-y)
Supplement: Supplementary file 5 — Supplementary File 3 [file 41698_2023_375_MOESM5_ESM.xlsx]

## Sheet: Sheet1
Dataset Name	Accession	Sufficient for Use in Study	Comment
Single-cell and spatial transcriptomic analyses reveals alterations that correlate with human prostate cancer progression	GSE181294	No	Treatment naïve
RNAseq of colorectal cancer organoids	GSE218558	No	Organoid samples, not tissue
A Transcriptomic Map of EGFR-induced Epithelial-to-Mesenchymal Transition Identifies Prognostic and Therapeutic Targets for Head and Neck Cancer	GSE200421	No	Cell lines, not tissue
Expression data for tumor and normal tissue samples from deceased sepsis and non-sepsis colorectal cancer patients	GSE198103	No	No metadata for chemotherapy type
Refined molecular taxonomy and treatment remodeling of pancreatic cancer using single-cell resolution	GSE202051	No	No survival outcomes
Predicting Relapse in Patients With Medulloblastoma by Integrating Evidence From Clinical and Genomic Feature	GSE201583	No	Medulloblastoma, not carcinoma, no survival outcomes
PM01183 and Cisplatin on SCLC cell lines	GSE195663	No	Cell lines, not tissue
Identification of indoleamine 2, 3-dioxygenase 1 (IDO1) regulated genes in human glioblastoma cell line U87	GSE175700	No	Cell lines, not tissue
MEK inhibition overcomes chemoimmunotherapy resistance by inducing CXCL10 in cancer cells	GSE190270	No	Superseries, if there are relevant series, they will be included as separate accessions
MEK inhibition overcomes chemoimmunotherapy resistance by inducing CXCL10 in cancer cells [France4]	GSE190266	No	Not treated with cisplatin
MEK inhibition overcomes chemoimmunotherapy resistance by inducing CXCL10 in cancer cells [France3]	GSE190265	No	Not treated with cisplatin
Lactobacillus enrichment and its association with gene expression in ER negative breast tumor tissue	GSE185439	No	No treatment metadata, no survival outcomes
Expression data of Oral squamous cell carcinoma (OSCC) cell lines CAL27, SCC4 and SCC25 treated with oral commensals	GSE183911	No	Cell lines, not tissue
Identification of recurrence biomarkers in over 40 year’s women with lymph-node-positive primary breast cancer	GSE183231	No	No
The Carcinogenome Project	GSE178201	No	Cell lines, not tissue
Gene Expression Profiling and Prediction of Survival in Oropharyngeal Tumors	GSE142583	No	No treatment metadata, no survival time
Gene expression profiling of colorectal cancer liver metastases (CRLM).	GSE159216	No	Metastases, not primary
An Adipocyte-like Signature in Ovarian Cancer Minimal Residual Disease Identifies Metabolic Vulnerabilities of Tumor Initiating Cells	GSE162714	No	No survival outcomes
Transcriptome Signature Post Reovirus Treatment In KRAS Mutated Colorectal Cancer	GSE173636	No	No survival outcomes, peripheral blood samples
ChIP-seq and RNA-seq analyses in human multiple myeloma cell line MM.1S	GSE148048	No	Cell lines, not tissue
Gene expression data of serially sorted primary AML patient blasts prior and after treatment with the DNMT inhibitor decitabine (DAC)	GSE138696	No	AML, not epithelial-based
Reduced Nucleoprotein availability impairs negative-sense RNA virus replication and promotes host recognition	GSE165340	No	Cell lines, not tissue
Expression data of tumor and non-tumor liver tissues from Peruvian patients with hepatocellular carcinoma (HCC)	GSE136247	No	No treatment metadata, no survival outcomes
p53 is a central regulator driving neurodegeneration caused by C9orf72 poly(PR)	GSE162048	No	Not cancer, not treated with cisplatin
Transcriptional profiling of paired ccRCC patient CD8+ and CD19+ lymphocytes isolated from tumors, normal tissues, and circulating peripheral blood	GSE117230	No	Lymphocyte samples, not tissue
MiR-302b as a Combinatorial Therapeutic Approach to Improve Cisplatin Chemotherapy Efficacy in Human Triple Negative Breast Cancer	GSE152322	No	No survival outcomes, xenograft data
Characterization of a Castrate Resistant Prostate Cancer Xenograft Derived from a Patient of West African Ancestry	GSE146402	No	No survival outcomes, xenograft data
Blockade of MYCN-dependent transcription using orally-bioavailable CDK9 inhibitors	GSE89197	No	Not treated with cisplatin
Robustness testing and optimization of an adverse outcome pathway on cholestatic liver injury	GSE152494	No	Cell lines, not tissue
Identification of differentially expressed genes in actinic keratosis samples treated with ingenol mebutate gel	GSE142108	No	Not treated with cisplatin
Whole transcriptome profiling of ESR1 Q375H and R394H mutatons from the human breast cancer MB-231 stable cells	GSE139489	No	Cell lines, not tissue
Unraveling Tumor-Immune Heterogeneity in Advanced Ovarian Cancer Uncovers Immunogenic Effect of Chemotherapy	GSE146965	No	Superseries, if there are relevant series, they will be included as separate accessions
Unraveling Tumor-Immune Heterogeneity in Advanced Ovarian Cancer Uncovers Immunogenic Effect of Chemotherapy [naïve]	GSE146964	No	No survival outcomes
Unraveling Tumor-Immune Heterogeneity in Advanced Ovarian Cancer Uncovers Immunogenic Effect of Chemotherapy [Pre&Post-Tx]	GSE146963	No	No survival outcomes
Single-cell analyses reveal increasing intratumoral heterogeneity as an essential component of treatment resistance in small cell lung cancer	GSE138474	No	No survival outcomes, very few samples treated with cisplatin
Single-cell analyses reveal increasing intratumoral heterogeneity as an essential component of treatment resistance in small cell lung cancer	GSE138267	No	No survival outcomes, very few samples treated with cisplatin
Deregulation of ribosomal protein expression and translation promotes breast cancer metastasis	GSE143626	No	Superseries, if there are relevant series, they will be included as separate accessions
Chemogenomic profiling of breast cancer patient-derived xenografts reveals targetable vulnerabilities for difficult-to-treat tumors	GSE142767	No	No treatment metadata, no survival outcomes
The nuclear hypoxia-regulated NLUCAT1 long non-coding RNA contributes to an aggressive phenotype in lung adenocarcinoma through regulation of oxidative stress	GSE117049	No	Superseries, if there are relevant series, they will be included as separate accessions
Identifying a high-risk cellular signature in the multiple myeloma bone marrow microenvironment	GSE136400	No	Superseries, if there are relevant series, they will be included as separate accessions
Identifying a high-risk cellular signature in the multiple myeloma bone marrow microenvironment_3	GSE136398	No	Multiple myeloma, not carcinoma
Expression profiling and H3K79me2 ChIP-seq in Prostate cancer cells treated with DOT1L inhibitor	GSE135575	No	Superseries, if there are relevant series, they will be included as separate accessions
Dualism of FGF and TGFb signaling in activation of heterogeneous cancer-associated fibroblast populations converging on cancer development	GSE122372	No	Superseries, if there are relevant series, they will be included as separate accessions
Identification of Radiosensitivity Gene Signatures Induced by Enzalutamide in Prostate cancer cells	GSE126881	No	Cell lines, not tissue
Differential gene expression analysis of MYCN-amplified neuroblastoma cells after Doxycycline inducible shRNA knockdown of JMJD6 gene expression	GSE112914	No	Cell lines, not tissue
Interference of tumor mutational burden with outcome of patients with head and neck cancer treated with definitive chemoradiation: A multicenter retrospective study of the German Cancer Consortium Radiation Oncology Group (DKTK-ROG)	GSE122272	No	Immune expression panel only, and no survival times
Comprehensive Characterization of the Tumor Immune Micromilieu and its Interference with Outcome After Concurrent Chemoradiation in Patients with Locally Advanced Oropharyngeal Carcinomas	GSE113282	No	Immune expression panel only, and no survival times
Effect of Omomyc treatment on lung adenocarcinoma of KRasLSL-G12D/+ transgenic mouse and human lung adenocarcinoma cell lines	GSE126455	No	Superseries, if there are relevant series, they will be included as separate accessions
Gene expression data comparing Wilms tumor primary samples to patient-derived xenografts	GSE110696	No	No treatment metadata, no survival outcomes
Divergent biological response to neoadjuvant chemotherapy in muscle-invasive bladder cancer	GSE124305	No	Post treatment, no survival outcomes
Transcriptome characterization of triple negative breast cancer [Mexico]	GSE86946	No	No treatment metadata, no survival outcomes
Transcriptome characterization of triple negative breast cancer [Italy]	GSE86945	No	No treatment metadata, no survival outcomes
A microRNA signature identifies four subtypes of triple-negative breast cancer and correlates miR-342-3p as a regulator of the lactate metabolic pathway through silencing the monocarboxylate transporter 1	GSE86948	No	Superseries, if there are relevant series, they will be included as separate accessions
Gene expression data of organoids derived from human gastric tumor and normal stomach samples.	GSE112369	No	Organoid samples, not tissue
Gene expression data of human gastric tumors	GSE100935	No	No treatment metadata, no survival outcomes
Gene expression profiling of treated and untreated primary prostate cancer	GSE102124	No	Not treated with cisplatin
Pre-treatment expression data from neoadjuvant platinum & bevacizumab treated triple negative breast cancer patients	GSE103668	If matching cohort found	21 samples labeled as PCR/No PCR
Molecular prediction of adjuvant cisplatin efficacy in Non-Small Cell Lung Cancer (NSCLC) - validation in two independent cohorts	GSE108492	No	No treatment metadata, no survival outcomes
Mucositis in patients with tonsil squamous cell carcinoma: gene expression profile of oral mucosa before, during, and after radiation therapy	GSE103412	No	Not treated with cisplatin
New insights into diagnosis and therapeutic options for proliferative hepatoblastoma	GSE104766	No	No survival outcomes, not treated with cisplatin
Triple negative breast cancer subtypes and pathologic complete response rate to neoadjuvant chemotherapy	GSE106977	No	Not treated with cisplatin
Cohesin loss eliminates all loop domains	GSE104334	No	Superseries, if there are relevant series, they will be included as separate accessions
miR-7 as novel predictive epigenetic biomarker for platinum-resistance in cancer	GSE84201	No	Superseries, if there are relevant series, they will be included as separate accessions
miR-7 as novel predictive epigenetic biomarker for platinum-resistance in cancer (gene expression)	GSE84146	No	Cell lines, not tissue
CD95L derived si- and shRNAs kill cancer cells through an RNAi mechanism by targeting survival genes	GSE87817	No	Superseries, if there are relevant series, they will be included as separate accessions
Expression data from a lung metastatic cell line or metastatic explants in mouse and human	GSE99557	No	Superseries, if there are relevant series, they will be included as separate accessions
Characterization of three Epithelial Ovarian Cancer cell lines resistant to cisplatin.	GSE93795	No	Superseries, if there are relevant series, they will be included as separate accessions
Microarray expression study of histological subtypes of intestinal metaplasia that progress to gastric cancer	GSE78523	No	No survival outcomes, not treated with cisplatin
Airway epithelial cells from high-risk subjects obtained via multiple bronchoscopy procedures to follow bronchial premalignant lesions as part of lung cancer screening	GSE79210	No	No survival outcomes, not treated with cisplatin
Airway epithelial cells from smokers with and without bronchial premalignant lesions	GSE79209	No	No survival outcomes, not treated with cisplatin
Utilization of a Genomic Classifier for Prediction of Metastasis Following Salvage Radiation Therapy after Radical Prostatectomy	GSE79915	No	No survival outcomes, not treated with cisplatin
Hotspots of aberrant enhancer activity punctuate the colorectal cancer epigenome	GSE77737	No	No cisplatin use, no clinical outcomes
Characterization of gene expression profiles of gastric cancer	GSE26942	No	Superseries, if there are relevant series, they will be included as separate accessions
Characterization of gene expression profiles of gastric cancer in Kosin University cohort	GSE26901	No	No survival outcomes
Characterization of gene expression profiles of gastric cancer in the Korea University cohort	GSE26899	No	No survival outcomes
Large-scale epigenetic reprogramming is punctuated late during the evolution of pancreatic cancer progression [RNA-Seq]	GSE63124	No	No cisplatin use, no clinical outcomes
Expression profiling of Early Stage Lung Squamous Cell Carcinomas	GSE74777	No	No treatment metadata
Epigenomic profiling of Non-small-cell Lung Cancer (NSCLC) cells with or without Eed	GSE61190	No	Cell lines, not tissue
Prospective biomarker analysis of the randomized CHER-LOB study evaluating the dual anti-HER2 treatment with chemotherapy plus trastuzumab and lapatinib as neoadjuvant therapy for HER2-positive breast cancer	GSE66399	No	Superseries, if there are relevant series, they will be included as separate accessions
Prospective biomarker analysis of the randomized CHER-LOB study evaluating the dual anti-HER2 treatment with chemotherapy plus trastuzumab and lapatinib as neoadjuvant therapy for HER2-positive breast cancer [expression]	GSE66305	No	Not treated with cisplatin
Phase I study of Veliparib in combination with Cisplatin and Vinorelbine for patients with advanced triple-negative breast cancer (TNBC) and/or BRCA mutation-associated breast cancer	GSE72795	No	No survival outcomes
MVAC treated tumors	GSE70691	If matching cohort found	NA
A platform of patient-derived tumor xenografts (EOC-xenografts) to recapitulate the clinicopathology and genetic alterations of ovarian cancer	GSE56920	No	No survival outcomes, xenograft data
Expression data from esophageal squamous cell carcinomas and normal esophageal epithelia	GSE45670	If matching cohort found	28 samples PCR only
Gene expression profiling reveals activation of the FA/BRCA pathway in advanced squamous cervical cancer with intrinsic resistance and therapy failure	GSE56363	If matching cohort found	21 samples Complete response only
mRNA Expression Profiling in EBV-postive Gastric Carcinoma and EBV-negative GC in comparison with their normal mucosa tissue	GSE51575	No	No treatment metadata, no survival outcomes
Notch and VEGF pathways play distinct but complementary roles in tumor angiogenesis	GSE48880	No	No cisplatin use, no clinical outcomes
Gene profile for chemotherapy response in head and neck carcinoma	GSE32877	No	Samples from cisplatin-treated patients are taken post-, not pre-treatment
Subtype-specific response to bevacizumab is reflected in the metabolome and transcriptome of breast cancer xenografts	GSE37543	No	Not treated with cisplatin
Expression Data from 24 orthotopic tumors grown in the pancreas of mice +/- MEK inhibitor PD0325901	GSE45758	No	No cisplatin use, no clinical outcomes
Expression data from IGF-1R targeting in 33 NCI-H526 SCLC (small-cell lung cancer) xenografts	GSE45626	No	No survival outcomes, xenograft data
A Distinct Reactive Oxygen Species Profile confers Chemoresistance in Glioma-Propagating Cells and Associates with Patient Survival Outcome	GSE32335	No	No survival outcomes, GMB and astrocytoma tumors
microRNA- and mRNA-based studies in paraffin-archived human osteosarcoma specimens reveal profiles with reproducible and independent prognostic value	GSE39058	No	Superseries, if there are relevant series, they will be included as separate accessions
mRNA profiling and clinical outcomes in human osteosarcoma (biopsies)	GSE39055	No	Osteosarcoma, not carcinoma-based tissue
Microarray gene expression profiles of peripheral blood mononuclear cells in patients with advanced stage non-small cell lung cancer treated with first line combination chemotherapy	GSE39345	No	Expression from peripheral blood mononuclear cells, not primary tumor
BID is critical for IFN-alpha-induced cell death	GSE29790	No	Cell lines, not tissue
Non-overlapping progesterone receptor cistromes contribute to cell-specific transcriptional outcomes in breast cells	GSE31130	No	Superseries, if there are relevant series, they will be included as separate accessions
Identical gene regulation patterns of triiodothyronine (T3) and selective thyroid hormone receptor modulator GC-1	GSE32445	No	Superseries, if there are relevant series, they will be included as separate accessions
Gene expression signatures and molecular markers associated with clinical outcome in locally advanced head and neck carcinoma	GSE23036	No	No survival outcomes
Deep sequencing reveals distinct patterns of DNA methylation and transcript isoform regulation in prostate cancer	GSE27619	No	Superseries, if there are relevant series, they will be included as separate accessions
Global analysis of the impact of environmental perturbation on cis-regulation of gene expression: control and variety of treatments, 2hr and 24hr	GSE21727	No	Not cancer, not treated with cisplatin
Global analysis of the impact of environmental perturbation on cis-regulation of gene expression: PGE2, 24hr	GSE21726	No	Not cancer, not treated with cisplatin
Global analysis of the impact of environmental perturbation on cis-regulation of gene expression: DEX, 24hr	GSE21725	No	Not cancer, not treated with cisplatin
Global analysis of the impact of environmental perturbation on cis-regulation of gene expression: BMP2, 2hr	GSE21410	No	Not cancer, not treated with cisplatin
Gene expression analysis of human lung cancer and control samples	GSE18842	No	No survival outcomes, not treated with cisplatin
Prognostic and Predictive Gene Signature for Adjuvant Chemotherapy in Resected Non-Small-Cell Lung Cancer	GSE14814	No	Eight (8) signature genes missing from array
Search
("neoplasms"[All Fields] OR cancer[All Fields])
AND (treated[All Fields] OR "drug therapy"[All Fields] OR chemotherapy[All Fields] OR cisplatin[All Fields])
AND (cisplatin[All Fields] OR CMV[All Fields] OR DICE[All Fields] OR MAGIC[All Fields] OR MVAC[All Fields] OR GC[All Fields] OR GDP[All Fields] OR MAP[All Fields] OR MAPIE[All Fields] OR MVAC[All Fields] OR MVP[All Fields] OR NP[All Fields] OR PEB[All Fields] OR PEI[All Fields] OR TIP[All Fields] OR VIFUP[All Fields])
AND "Homo sapiens"[porgn]
AND "attribute name tissue"[Filter]
AND ("20"[n_samples] : "9999999"[n_samples])
NOT "leukemia"[All Fields]
NOT "lymphoma" [All Fields]
NOT "sarcoma" [All Fields]
NOT "melanoma" [All Fields]
AND ("Expression profiling by array"[Filter] OR "Expression profiling by high throughput sequencing"[Filter])
