# Supplementary material for: Exploiting convergent phenotypes to derive a pan-cancer cisplatin response gene expression signature
Source: NPJ Precis Oncol. 2023 Apr 19;7:38. doi: 10.1038/s41698-023-00375-y (PMC10115855; doi:10.1038/s41698-023-00375-y)
Supplement: Supplementary file 6 — Supplementary File 4 [file 41698_2023_375_MOESM6_ESM.xlsx]

## Sheet: TNBC
Dataset Name	Accession	Sufficient for Use in Study	Reason Why Insufficient
Identifying High-Risk Triple-Negative Breast Cancer Patients by Molecular Subtyping	GSE167213	No	No treatment metadata, no survival outcomes
Gene expression profiles of PD-L1 SP142 expression in triple-negative breast cancer	GSE157284	No	No cisplatin-related treatment metadata, no survival outcomes
MSC-induced lncRNA expression changes in breast cancer cells	GSE171121	No	Cell lines, not tissue
Overexpression of b-Arrestins in triple negative breast cancer cells.	GSE156802	No	Cell lines, not tissue
Comprehensive genomic analysis of CD4 T cell subtypes infiltrating human triple-negative breast cancer	GSE150814	No	No treatment metadata, no survival outcomes
Kynurenine 3-monooxygenase upregulates pluripotent genes through β-catenin and promotes triple-negative breast cancer progression	GSE145661	No	Cell lines, not tissue
Gene expression profiles of the standardized uptake value in 18F-fluorodeoxyglucose positron emission tomography in tripple negative breast cancer	GSE135565	No	No treatment metadata
Identification of three subtypes of triple negative breast cancer with potential therapeutic implications	GSE83937	No	No survival outcomes
Medullary breast carcinoma, a triple-negative breast cancer subtype associated with BCLG overexpression and BRCAness	GSE114269	No	Superseries, if there are relevant series, they will be included as separate accessions
Medullary breast carcinoma, a triple-negative breast cancer subtype associated with BCLG overexpression.	GSE114168	No	No treatment metadata, no survival outcomes
Microarray: Discovery of a glucocorticoid receptor (GR) activity signature using selective GR antagonism in ER-negative breast cancer	GSE113571	No	Cell lines, not tissue
Pre-treatment expression data from neoadjuvant platinum & bevacizumab treated triple negative breast cancer patients	GSE103668	If matching dataset found	21 samples labeled as response/no response
RNA differencial expression data between scrambled siRNA-treated mice and HN1L siRNA-treated mice tumor samples	GSE106200	No	Superseries, if there are relevant series, they will be included as separate accessions
mRNA differencial expression data between scrambled siRNA-treated mice and HN1L siRNA-treated mice tumor samples	GSE106106	No	Mouse samples
Gene-expression molecular subtyping of triple-negative breast cancer tumors	GSE103091	No	Superseries, if there are relevant series, they will be included as separate accessions
Molecular subtyping of Triple negative Breast Cancer from Taiwanese	GSE95700	No	No treatment metadata, no survival outcomes
The footprint of the aging stroma in older breast cancer patients.	GSE90521	No	No treatment metadata, no survival outcomes, stromal tissue samples
Aging reduces the pro-tumorigenic potential of bone marrow cells and influences triple-negative breast cancer progression	GSE75333	No	Cell lines, not tissue
Gene expression profiling of transmitochondrial cybrids (triple negative breast cancer cells in SUM159 background)	GSE72319	No	Cell lines, not tissue
Antibody-induced CD47 signaling suppresses triple-negative breast cancer stem cells	GSE67966	No	Cell lines, not tissue
Comprehensive genomic analysis identify novel subtypes and targets of triple-negative breast cancer	GSE76275	No	Superseries, if there are relevant series, they will be included as separate accessions
Comprehensive genomic analysis identify novel subtypes and targets of triple-negative breast cancer (67 not triple-negative tumors)	GSE76274	No	No treatment metadata, no survival outcomes
Comprehensive genomic analysis identify novel subtypes and targets of triple-negative breast cancer (198 TNBC tumors)	GSE76124	No	No treatment metadata, no survival outcomes
Expression data for triple-negative breast cancer (TNBC) cells following chemotherapy	GSE70690	No	Cell lines, not tissue
Expression profiling of invasive breast carcinoma samples from Institut Curie	GSE69986	No	No treatment metadata, no survival outcomes
Gene-expression molecular subtyping of triple-negative breast cancer tumours: importance of immune response	GSE58812	No	No treatment metadata
Expression profiling of breast cancer samples from Institut Curie (Maire cohort)	GSE65216	No	Superseries, if there are relevant series, they will be included as separate accessions
Expression profiling of breast cancer samples from Institut Curie (Maire cohort) --Affy CDF	GSE65194	No	No treatment metadata, no survival outcomes
Expression data of patient-derived triple negative breast cancer xenograft tumors	GSE47079	No	Xenograft, not tissue and no treatment metadata
Genome-wide maps of XBP1 binding sites in different breast cancer cell lines.	GSE49955	No	Superseries, if there are relevant series, they will be included as separate accessions
Microarray-based gene expression data from BPLER tumor explants.	GSE48444	No	Xenograft, not tissue and no treatment metadata
Identification of Prognosis-Relevant Subgroups in Patients with Chemoresistant Triple Negative Breast Cancer	GSE43502	No	Samples are post-treatment, not pre-treament
SHARP1 suppresses breast cancer metastasis by promoting degradation of hypoxia-inducible factors	GSE33950	No	Cell lines, not tissue
Phenotypic Plasticity in Aggressive Triple-Negative Breast Cancer: Human Biology is Recapitulated by a Novel Model System	GSE33167	No	Superseries, if there are relevant series, they will be included as separate accessions
Expression data from DKAT breast cancer cell line pre- and post-EMT	GSE33146	No	Cell lines, not tissue
Expression data from DKAT and other breast cancer cell lines under baseline growth conditions	GSE33145	No	Cell lines, not tissue
Dynamic re-wiring of apoptotic signaling networks enhances tumor cell killing by DNA damage	GSE30516	No	Cell lines, not tissue
Gene expression profiles of triple-negative breast cancer cells under the condition of 3D proliferation	GSE36953	No	Cell lines, not tissue
GATA3 Reprograms Basal Breast Cancer Cells towards a Luminal Subtype and Inhibits Metastases through Suppression of Lysyl Oxidase	GSE24249	No	Cell lines, not tissue
GATA3 ectopic expression effect on MDA-MB-231 breast cancer cells	GDS4080	No	Cell lines, not tissue
A phenotype-based model for rational selection of novel targeted therapies in treating aggressive breast cancer	GSE18331	No	Pleural effusion samples
Identification of the receptor tyrosine kinase AXL in triple negative breast cancer as a novel target for the human miR-34a microRNA	GSE21834	No	Superseries, if there are relevant series, they will be included as separate accessions
Identification of the receptor tyrosine kinase AXL in triple negative breast cancer as a novel target for the human miR-34a microRNA (gene expression)	GSE21832	No	Cell lines, not tissue
Tumor expression data from neoadjuvant trial of cisplatin monotherapy in triple negative breast cancer patients	GSE18864	No	Miller Payne response has too many categories (6) for a 25 patient model (will not work with GSE103668)
[HG-U133_Plus_2] Affymetrix Human Genome U133 Plus 2.0 Array	GPL570	No	Array accession display, not experimental
Search
("neoplasms"[All Fields] OR cancer[All Fields])
AND ("TNBC"[All Fields] OR "triple negative breast cancer"[All Fields])
AND "HG-U133_Plus_2"[All Fields]
AND "Homo sapiens"[porgn]

## Sheet: MIBC
Dataset Name	Accession	Sufficient for Use in Study	Reason Why Insufficient
Different gene expression profiles between de novo and progressive muscle invasive bladder cancer: prognostic implications	GSE149582	No	No clinical treatment metadata, no survival outcomes
Dysregulation of EMT Drives the Progression to Clinically Aggressive Sarcomatoid Bladder Cancer	GSE128192	No	No clinical treatment metadata, no survival outcomes
Gene expression profile of micropapillary bladder cancer	GSE86411	No	No clinical treatment metadata, no survival outcomes
A five-gene expression signature to predict progression in T1G3 bladder cancer	GSE57813	No	No clinical treatment metadata, no survival outcomes
MVAC treated tumors	GSE70691	Yes	NA
a phase 2 trial of DDMVAC and bevacizumab in urothelial cancer	GSE69795	No	Samples from cisplatin-treated patients are taken post-, not pre-treatment
Transcriptome analysis of normal and cancerous bladder tissues	GSE65635	No	No clinical treatment metadata, no survival outcomes
Post dose-dense (dd) MVAC tumors	GSE52329	No	Samples from cisplatin-treated patients are taken post-, not pre-treatment
Tumors with neoadjuvant chemotherapy	GSE52219	No	No survival outcomes
Identification of distinct basal and luminal subsets of human bladder cancers with different sensitivities to frontline chemotherapy	GSE48277	No	Accession refers to superseries (including GSE48276, which is used in study)
Gene expression profiling of urothelial carcinoma	GSE48276	Yes	NA
Search:
("neoplasms"[All Fields] OR cancer[All Fields])
AND ("Urothelial"[All Fields] OR "Bladder"[All Fields] OR "BLCA"[All Fields] OR "MIBC"[All Fields] OR "MIBLCA"[All Fields])
AND "Illumina HumanHT-12 WG-DASL V4.0 R2 expression beadchip"[All Fields]
AND "Homo sapiens"[porgn]

## Sheet: CESC
Dataset Name	Accession	Sufficient for Use in Study	Comment
Development of gene expression signatures for normal and tumor-associated cervix fibroblasts	GSE148747	No	No treatment metadata
Identification of deregulated pathways, key regulators, and novel miRNA-mRNA interactions in HPV-mediated transformation.	GSE138081	No	Superseries, if there are relevant series, they will be included as separate accessions
Identification of deregulated pathways, key regulators, and novel miRNA-mRNA interactions in HPV-mediated transformation. [mRNA tissues-Agilent]	GSE138080	No	No treatment metadata, no survival outcomes
Identification of deregulated pathways, key regulators, and novel miRNA-mRNA interactions in HPV-mediated transformation. [mRNA cell lines-Agilent]	GSE138079	No	Cell lines, not tissue
The role of DOCK10 in the regulation of the transcriptome and aging	GSE114243	No	Superseries, if there are relevant series, they will be included as separate accessions
A novel genomic signature predicting FDG uptake in diverse metastatic tumors	GSE107754	No	No treatment metadata
Gene expression signatures for miR-26a over-expression and negative control in hela cells	GSE85684	No	Cell lines, not tissue
Genes altered by miR-634 in three cancer cell lines	GSE71742	No	Cell lines, not tissue
Gene knockdown suggests a new paradigm for transcription factor TFIIB functionality	GSE48847	No	Cell lines, not tissue
Gene expression profiling reveals activation of the FA/BRCA pathway in advanced squamous cervical cancer with intrinsic resistance and therapy failure	GSE56363	If matching cohort found	21 samples Complete response only
Differentially expressed gene profiles according to physical status of human papillomavirus integration in cervical cancer	GSE49288	No	No treatment metadata, no survival outcomes
DNA methylation alterations exhibit striking intra-individual stability and inter-individual heterogeneity across metastatic dissemination	GSE38242	No	Cell lines, not tissue
RIP: miR-202 mimic-transfected HeLa cells vs. negative control	GSE42981	No	Cell lines, not tissue
Transcriptome analysis of endometriotic stromal cells treated with hydrogen peroxide	GSE31515	No	Cell lines, not tissue
Multiple platform assessment of the EGF dependent transcriptome by microarray and deep tag sequencing analysis	GSE17403	No	Cell lines, not tissue
Notch signaling in CD66+ cells drives the progression of human cervical cancers	GSE26419	No	Superseries, if there are relevant series, they will be included as separate accessions
Microarray analysis of CaSki cell line grown as spheroids and adherent conditions	GSE26417	No	Cell lines, not tissue
A gene expression signature classifying telomerase and ALT immortalization	GSE14533	No	Superseries, if there are relevant series, they will be included as separate accessions
A gene expression signature classifying telomerase and ALT immortalization I	GSE14487	No	Cell lines, not tissue
Identification of LATS transcriptional targets in HeLa cells using whole human genome oligonucleotide micorarray	GSE18138	No	Cell lines, not tissue
Search
("neoplasms"[All Fields] OR cancer[All Fields])
AND ("CESC"[All Fields] OR "cervical"[All Fields])
AND "G4112F"[All Fields]
AND "Homo sapiens"[porgn]

## Sheet: Esophageal
Dataset Name	Accession	Sufficient for Use in Study	Comment
Expression data from esophageal squamous cell carcinoma patients	GSE161533	No	No treatment metadata, no survival outcomes
Integrative analysis of miRNAs and matched gene expression in ESCC	GSE67269	No	Superseries, if there are relevant series, they will be included as separate accessions
Intergrated analysis of array-miRNAs and matched Affymetrix gene	GSE44021	No	Superseries, if there are relevant series, they will be included as separate accessions
Differentially expressed genes following PARK2 depletion in Esophageal Squamous Cell Cancer Cell Line	GSE146808	No	Cell lines, not tissue
Genome-wide analysis of gene expression and DNA copy number variations in small cell esophageal carcinoma	GSE111299	No	Superseries, if there are relevant series, they will be included as separate accessions
African American esophageal squamous cell carcinoma expression profile reveals loss of detox networks	GSE77861	No	No treatment metadata, no survival outcomes
Expression data from human Esophageal squamous cell carcinoma (ESCC)	GSE100942	No	No treatment metadata, no survival outcomes
Gene expression profiling of esophageal squamous cell carcinomas	GSE69925	No	No survival outcomes
ZNF750 is a lineage-specific tumor suppressor in squamous cell carcinoma [CaSki]	GSE86013	No	Cell lines, not tissue
Expression Signatures Identify Origin of Primary and Therapeutic Strategies for Patients with Advanced Solid Tumors	GSE18549	No	No treatment metadata, no survival outcomes
Esophageal cancer cell sublines with different migration ability	GSE67510	No	Cell lines, not tissue
Expression data among esophageal cancer cell sublines with different migration ability	GSE67508	No	Cell lines, not tissue
Transformation of Barrett's esophagus stem cell, gastric cardia stem cells and normal esophagus stem cells	GSE64894	No	No treatment metadata, no survival outcomes
DKK1 expression is down-regulated in the lymph node pre-metastatic niche in esophageal cancer	GSE51021	No	No survival outcomes, lymph node samples
Expression data from cultured human esophageal squamous cell carcinoma cell lines and cultured human fibroblasts.	GSE63941	No	Cell lines, not tissue
Expression data from esophageal squamous cell carcinomas and normal esophageal epithelia	GSE45670	If matching cohort found	28 samples PCR only
Expression data from AstraZeneca internal cell lines	GSE57083	No	Cell lines, not tissue
Gene expression profiles of SOX17 overexpression in the KYSE170 luciferase cell	GSE35975	No	Cell lines, not tissue
Esophageal keratinocyte invasion after loss of E-cadherin and TGF receptor type II	GSE19472	No	Cell lines, not tissue
E-cadherin and TGFβ-receptor type II knockdown effect on esophageal organotypic cultures	GDS5098	No	Cell lines, not tissue
Gene expression profiling of Barrett's esophagus, adenocarcinoma, esophageal squamous epithelium and squamous cell carcinoma	GSE26886	No	No treatment metadata, no survival outcomes
Expression data comparing KYSE-140 ESCC cell line CD90+ and CD90- cells	GSE37949	No	Cell lines, not tissue
Exome and whole genome sequencing of esophageal adenocarcinoma identifies recurrent driver events and mutational complexity	GSE42363	No	No treatment metadata, no survival outcomes
Down-regulation of ECRG4, a candidate tumor suppressor gene in human breast cancer	GSE31448	No	Breast cancer expression, no cisplatin use
NOTCH3 knockdown in non-transformed human esophageal cells	GSE27424	No	Cell lines, not tissue
Expression data of tumor and non-tumor samples from patients with esophageal cancer	GSE33810	No	No treatment metadata, no survival outcomes
Individual aiEMT in surgical samples of esophageal cancer patients	GSE32701	No	No treatment metadata, no survival outcomes
Artificially induced epithelial-mesenchymal transition in surgical subjects: its implications in clinical and basic cancer research	GSE22954	No	Superseries, if there are relevant series, they will be included as separate accessions
Periostin, a cell adhesion molecule, facilitates invasion in the tumor microenvironment and annotates a novel tumor invasive signature in esophageal cancer	GSE21293	No	Cell lines, not tissue
Exposure of SKGT4 and HET-1A cell lines to deoxycholic acid (DCA)	GSE13400	No	Superseries, if there are relevant series, they will be included as separate accessions
Exposure of squamous esophageal cell line HET-1A to deoxycholic acid (DCA)	GSE13378	No	Cell lines, not tissue
Exposure of Barrett's associated adenocarcinoma cell lines SKGT4 to deoxycholic acid (DCA)	GSE13376	No	Cell lines, not tissue
Regulation of Fibroblast Growth Factor-2 by an endogenous antisense RNA and by Argonaute-2	GSE20070	No	Cell lines, not tissue
Expression data from hypoxia exposed normal human esophageal epithelial cells	GSE17353	No	Cell lines, not tissue
Expression data from esophageal squamous cell carcinoma (ESCC)	GSE17351	No	No treatment metadata, no survival outcomes
Gene expression profile analysis for the Fascin knockdown esophageal squamous carcinoma cells	GSE11373	No	Cell lines, not tissue
The effect of the HDAC inhibitor OSU-HDAC42 on gene expression in esophageal tissues and adenocarcinoma cells	GSE9987	No	Superseries, if there are relevant series, they will be included as separate accessions
The effect of the HDAC inhibitor OSU-HDAC42 on gene expression in esophageal tissues and adenocarcinoma cells I	GSE9974	No	Cell lines, not tissue
Identification of genes modulated by acid and bile in a Barrett's oesophagus cell line	GSE9768	No	Cell lines, not tissue
HDAC-42 modulates acid-induced gene expression in human SEG-1 esophageal adenocarcinoma cells	GSE7964	No	Cell lines, not tissue
Expression data in ezrin-knockdown ec109 cells(PSE1) and control(PS)	GSE6233	No	Cell lines, not tissue
[HG-U133_Plus_2] Affymetrix Human Genome U133 Plus 2.0 Array	GPL570	No	Array accession display, not experimental
Search
("neoplasms"[All Fields] OR cancer[All Fields])
AND ("ESCC"[All Fields] OR "esophageal"[All Fields])
AND "HG-U133_Plus_2"[All Fields]
AND "Homo sapiens"[porgn]
